# Supplementary material for: Silver-Loaded Turbinaria turbinata Oil Nanoemulsions: Antimicrobial and Anticancer Potential Revealed Through In Vitro Assays and Molecular Docking
Source: Mar Drugs. 2026 Jul 13;24(7):244. doi: 10.3390/md24070244 (PMC13412699; doi:10.3390/md24070244)
Supplement: Supplementary file 1 [file marinedrugs-24-00244-s001.zip]

Archive with 1 entries (1 files):
- marinedrugs-4394119-supplementary.pdf
